# Supplementary material for: Sub-strains of Drosophila Canton-S differ markedly in their locomotor behavior
Source: F1000Res. 2015 Apr 21;3:176. Originally published 2014 Jul 30. [Version 2] doi: 10.12688/f1000research.4263.2 (PMC4156027; doi:10.12688/f1000research.4263.2)
Supplement: Buridan raw data: Sub-strains of Drosophila Canton-S differ markedly in their locomotor behavior — Raw data for the F1000 Research paper "Sub-strains of Drosophila Canton-S differ markedly in their locomotor behavior" Code is CeTrAn 4.0 (on github) F1000 Research article doi: 10.12688/f1000research.4263.1 [file f1000research-3-6750-s0000.tgz]

Archive with 1 entries (1 files):
- githubimportJnx5V7.zip
