# Supplementary material for: Sub-strains of Drosophila Canton-S differ markedly in their locomotor behavior
Source: F1000Res. 2015 Apr 21;3:176. Originally published 2014 Jul 30. [Version 2] doi: 10.12688/f1000research.4263.2 (PMC4156027; doi:10.12688/f1000research.4263.2)
Supplement: Supplementary file 2 [file f1000research-3-6750-s0001.tgz]

Archive with 1 entries (1 files):
- 9ec9cdb9-bb1c-4d43-bf1d-041ab3f7c408.pdf
